# Supplementary material for: Inactive β1-integrin acts as a junctional scaffold for angiopoietin/TIE2/FOXO1 signaling
Source: J Clin Invest. 2026 Jun 15;136(12):e190552. doi: 10.1172/JCI190552 (PMC13262729; doi:10.1172/JCI190552)
Supplement: Supporting data values [file jci-136-190552-s313.xlsx]

## Sheet: Fig 1B
Figure 1 B	Mander's overlap coefficient for mAb13 colocalization with CDH5 in BEC junctions (J) and membrane (M) outside of junctions
	Junctions	Membrane outside of junctions
Experiment 1	0.25025	0.02858
Experiment 2	0.3556	0.01155
Experiment 3	0.25415	0.0018315

## Sheet: Fig 1C
Figure 1C	Mander's overlap coefficient for mAb13 colocalization with CDH5 in LEC junctions (J) and membrane (M) outside of junctions
	Junctions	Membrane outside of junctions
Experiment 1	0.4184	0.0105613
Experiment 2	0.368467	0.01907
Experiment 3	0.29825	0.01962

## Sheet: Fig 1E
Figure 1E	MOC for mAb13 colocalization with TIE2 in BEC junctions (J) and membrane (M) outside of junctions in Ctrl and rhAng2-stimulated cells
	Junctions	Membrane outside of junctions	Junctions	Membrane outside of junctions
	Ctrl	Ctrl	rhAng2	rhAng2
Experiment 1	0.851255	0.333969	1.48794	0.598136
Experiment 2	0.82885	0.435371	1.41477	0.727862
Experiment 3	1.3199	0.649336	1.00261	0.488777

## Sheet: Fig 1F
Figure 1F	TIE2 area in Ctrl and rhAng2-stimulated BEC junctions
	Ctrl	rhAng2
Experiment 1	1.33493	1.54882
Experiment 2	0.937128	1.77707
Experiment 3	0.727941	1.92138

## Sheet: Fig 1G
Figure 1G	mAb13 area in Ctrl and rhAng2-stimulated BEC junctions
	Ctrl	rhAng2
Experiment 1	0.898748	1.42023
Experiment 2	1.03577	1.40645
Experiment 3	1.06548	1.38009

## Sheet: Fig 1H
Figure1 H	Quantification of colocalization of Mander's Coefficient for Tie2/mAb13 colocalization
	Junctions (J)	Membrane outside of junctions (M)
Experiment 1	0.52494	0.27098
Experiment 2	0.50584	0.16315
Experiment 3	0.42156	0.116067

## Sheet: Fig 1K
Figure 1K	Proximity ligation assay for TIE2 and active (9EG7) or inactive b1-integrins (mAb13)
	TIE2+rat IgG	TIE2+mAb13	TIE2+9EG7
Experiment 1	0.0254406	11.4568	0.21896
Experiment 2	0.580989	5.68806	0.0835216
Experiment 3	0.165382	6.36722	0.0500271

## Sheet: Fig 1M
Figure 1M	Proximity ligation assay for ANGPT2 and inactive b1-integrin (mAb13)
	ANGPT2+rat IgG	mAb13-ANGPT2
Experiment 1	0.815789	16.3346
Experiment 2	3.83882	20.7707
Experiment 3	4.80588	19.0109

## Sheet: Fig 1O
Figure1 O	Proximity ligation assay for ANGPT2 and active b1-integrin (9EG7)
Abs	ANGPT2 Ab+rat IgG	ANGPT2 Ab+9EG7	ANGPT2 Ab+9EG7
Stimulation	Control	Control	rhAng2
Experiment 1	0.0361842	1.12037	9.32932
Experiment 2	0.146718	2.93574	3.61056
Experiment 3	0.830275	1.93536	5.64058
Experiment 4	1.28291	2.46693	3.51796

## Sheet: Fig 2 C
Figure 2C	Quantification of HMb1 in mouse vena cava; Ctrl vs Itgb1iECKO
	Ctrl	Itgb1iECKO	No HMb1
EXP1	17.0702	1.65337	0.439527
EXP2	15.4779	1.49903	0.32248
EXP3	9.58248	1.53482

[truncated: 95 more sheets: Fig 2 D, Fig 2 E, Fig 2 H , Fig 2 I, Fig 2 J, Fig 2 L, Fig 3 D, Fig 3 F, Fig 3 G, Fig 3 I, Fig 3 K, Fig 3 L, Fig 4 B, Fig 4 E, Fig 4 G, Fig 4 H, Fig 5 C, Fig 5 D, Fig 5 E, Fig 5 F …]
